# Supplementary material for: Towards an optimal therapy strategy for myogenous TMD, physiotherapy compared with occlusal splint therapy in an RCT with therapy-and-patient-specific treatment durations
Source: BMC Musculoskelet Disord. 2017 Feb 10;18:76. doi: 10.1186/s12891-017-1404-9 (PMC5301345; doi:10.1186/s12891-017-1404-9)
Supplement: Additional file 2: — Dataset. Dataset related to Tables 1-4. (XLSX 1434 kb) [file 12891_2017_1404_MOESM2_ESM.xlsx]

## Sheet: data_compliers_Table 1
	COMPLIERS, pre-treatment values of demographic and clinical data
									missing value						missing value													missing value			missing value
		long-term
		Tx-success																							For predominant
		according to		related to Table 1 (present study)											related to Table 1 (present study)										pain intensity from the
		TDC		Demography											Clinical data										masticatory system
		(present study)																	no	limited	more extended				(at intake and start of Tx),			Health-related		Use of		Use of
	patient	STx		age		gender	with	only	outdours	both		patient			timing of maximal pain		duration of		spread of pain:	spread of pain:	spread of pain:		patient		see sheet			Quality of Life		OTC-medication		OTC-medication,
	number	LM		(yrs)		(1=female;	partner	housekeeping	activity	activities		number			(0=ante-meridian,		pre-Tx pain		only facial areas	facial and	facial, neck and		number		"data_compliers_			(EQ-5D,				% of possible
	splint-Tx	(1=YES)				0=male)	(1=YES)	(1=YES)	(1=YES)	(1=YES)		splint-Tx			1=post-meridian)		(months)		(1=YES)	neck areas	ahoulder areas		splint-Tx		Tab 1-4_Fig. 2"			uitility values)		(1=YES)		times of scoring
	Sp-1	1				1	0	1	1	1		Sp-1			1		13		1	0	0		Sp-1					0.796		0		0
	Sp-2	1				1	1	1	1	1		Sp-2			1		5		1	0	0		Sp-2					0.796		0		0
	Sp-3	0				1	0	1	1	1		Sp-3			0		10		0	1	0		Sp-3					0.796		1		3.57143
	Sp-4	1				1	0		0			Sp-4			1		6		1	0	0		Sp-4					0.796		1		2
	Sp-5	1				1	0	1	1	1		Sp-5			1		3		1	0	0		Sp-5							0		0
	Sp-6	0				1	0		0			Sp-6			1		14		0	1	0		Sp-6					0.725		0		0
	Sp-7	1				1	0	1	1	1		Sp-7			1		5		0	0	1		Sp-7					0.725		1		5.35714
	Sp-8	1				1	0	1	1	1		Sp-8			0		6		0	0	1		Sp-8					0.727		0		0
	Sp-9	1				1	1	1	0	0		Sp-9			0		4		1	0	0		Sp-9					0.692		1		7.14286
	Sp-10	1				1	1	0	1	0		Sp-10			1		3		0	0	1		Sp-10					0.689		1		17.8571
	Sp-11	1				1	0	1	1	1		Sp-11			1		6		1	0	0		Sp-11					0.796		1		7.14286
	Sp-12	0				1	1	1	1	1		Sp-12			1		4		0	0	1		Sp-12					0.796		0		0
	Sp-13	1				0	1	0	1	0		Sp-13			1		7		0	0	1		Sp-13					1		0		0
	Sp-14	1				1	1	1	1	1		Sp-14			1		62		0	1	0		Sp-14					0.76		0		0
	Sp-15	1				1	1	1	1	1		Sp-15			1		9		0	0	1		Sp-15					0.796		1		5.35714
	Sp-16	0				1	0	0				Sp-16					27		1	0	0		Sp-16
	Sp-17	0				1	0	1	1	1		Sp-17			0		86		0	0	1		Sp-17					0.691		1		14.2857
	Sp-18	1				1	0					Sp-18			0		12		1	0	0		Sp-18					-0.016		0		0
	Sp-19	1				0	1	0	1	0		Sp-19			1		24		0	0	1		Sp-19					1		0		0
	Sp-20	0				1	1	0	1	0		Sp-20			1		18		0	0	1		Sp-20					0.76		1		17.8571
	Sp-21	1				1	1	0	0	0		Sp-21			1		26		1	0	0		Sp-21					0.796		0		0
	Sp-22	1				1	0	0	1	0		Sp-22			1		3		0	0	1		Sp-22					1		0		0
	Sp-23	0				1	1	1	1	1		Sp-23			1		37		0	0	1		Sp-23					0.727		1		1.78571
	Sp-24	0				0	0	0	0	0		Sp-24					36		0	0	1		Sp-24
	Sp-25	1				1	0	0	1	0		Sp-25			1		21		0	0	1		Sp-25					1		0		0
	Sp-26	0				1	0	1	1	1		Sp-26			1		3		0	1	0		Sp-26					0.796		0		0
	Sp-27	0				1	0	1	1	1		Sp-27			1		3		1	0	0		Sp-27					0.796		0		0
	Sp-28	1				1	0	0	1	0		Sp-28			1		4		0	1	0		Sp-28					0.725		0		0
	Sp-29	1				1	0	0	1	0		Sp-29			1		8		1	0	0		Sp-29					1		0		0
	Sp-30	0				1	0	0	0	0		Sp-30			1		24		0	0	1		Sp-30					0.796		1		10.7143
	Sp-31	0				1	1	1	1	1		Sp-31			1		72		0	0	1		Sp-31					0.796		1		3.57143
	Sp-32	0				1	1	1	1	1		Sp-32			1		20		0	0	1		Sp-32					0.796		0		0
	Sp-33	1				1	1		1			Sp-33			1		25		0	0	1		Sp-33					0.796		0		0
	Sp-34	0				1	0	1	1	1		Sp-34			1		10		1	0	0		Sp-34					0.796		0		0
	Sp-35	1				1	0	0	1	0		Sp-35			0		20		0	0	1		Sp-35					0.585		1		3.57143
			mean	29.0231	n-1-values	32	14	18	27	17				n-1-values	27	mean	18.1714	n-1-values	12	5	18						mean	0.772812	n-1-values	13	mean (%-value)	3.0368
			SD	9.63624	count	35	35	31	33	30				count	33	SD	19.8768	count	35	35	35						SD	0.175542	count	33	SD	5.17565
			count	35	%-1-values	91.4286	40	58.0645	81.8182	56.6667				%-1-values	81.8182	count	35	%-1-values (YES)	34.2857	14.2857	51.4286						count	32	%-1-values (YES)	39.3939	count	33
														(% PM patients)		median	10														100% = 56 times of scoring
	COMPLIERS, pre-treatment values of demographic and clinical data
									missing value						missing value										For predominant			missing value			missing value
																									pain intensity from the
				related to Table 1 (present study)											related to Table 1 (present study)										masticatory system
				Demography											Clinical data				no	limited	more extended				(at intake and start of Tx),			Health-related		Use of		Use of
	patient	STx		age		gender	with	only	outdours	both		patient			timing of maximal pain		duration of		spread of pain:	spread of pain:	spread of pain:		patient		see sheet			Quality of Life		OTC-medication		OTC-medication,
	number	LM		(yrs)		(1=female;	partner	housekeeping	activity	activities		number			(0=ante-meridian,		pre-Tx pain		only facial areas	facial and	facial, neck and		number		"data_compliers_			(EQ-5D,				% of possible
	physio-Tx	(1=YES)				0=male)	(1=YES)	(1=YES)	(1=YES)	(1=YES)		physio-Tx			1=post-meridian)		(months)		(1=YES)	neck areas	ahoulder areas		physio-Tx		Tab 1-4_Figs 2-3"			uitility values)		(1=YES)		times of scoring
	Ph-1	1				1	1	1	0	0		Ph-1			1		32		0	0	1		Ph-1					0.725		1		1.78571
	Ph-2	0				1						Ph-2			1		27		0	0	1		Ph-2					0.796		0		0
	Ph-3	1				1	1	1	1	1		Ph-3			1		9		0	0	1		Ph-3					0.796		0		0
	Ph-4	0				1	0	0	1	0		Ph-4			1		32		1	0	0		Ph-4					0.796		0		0
	Ph-5	0				1	0	1	1	1		Ph-5			0		30		0	0	1		Ph-5					0.689		1		3.57143
	Ph-6	1				1	1	1	1	1		Ph-6			0		8		0	0	1		Ph-6					0.796		1		12.5
	Ph-7	1				1	0	0	1	0		Ph-7			1		25		0	0	1		Ph-7					0.157		0		0
	Ph-8	0				1	0	0	1	0		Ph-8			1		18		1	0	0		Ph-8					0.76		1		26.7857
	Ph-9	0				1	1	1	0	0		Ph-9			0		62		0	0	1		Ph-9					0.159		1		12.5
	Ph-10	1				1	0	0	1	0		Ph-10			1		3		0	0	1		Ph-10					1		0		0
	Ph-11	0				0	1	1	1	1		Ph-11			1		4		1	0	0		Ph-11					0.689		0		0
	Ph-12	1				1	1	1	1	1		Ph-12			1		144		0	1	0		Ph-12					1		0		0
	Ph-13	0				1	0	0	1	0		Ph-13			1		14		1	0	0		Ph-13					0.725		1		17.8571
	Ph-14	0				1	0	0	1	0		Ph-14			1		50		0	0	1		Ph-14					0.796		0		0
	Ph-15	1				1	0	1	1	1		Ph-15			1		3		0	0	1		Ph-15					0.691		1		35.7143
	Ph-16	0				1	1	1	1	1		Ph-16			0		96		0	0	1		Ph-16					0.689		0		0
	Ph-17	0				1	1	1	0	0		Ph-17			1		20		0	0	1		Ph-17					0.796		1		11.5385
	Ph-18	0				1	1	1	1	1		Ph-18					9		1	0	0		Ph-18					1		0		0
	Ph-19	1				1	0	1	1	1		Ph-19			1		5		0	1	0		Ph-19					0.725		0		0
	Ph-20	0				1	0	0	0	0		Ph-20			1		14		1	0	0		Ph-20					0.76		1		8.92857
	Ph-21	1				1	1	0	1	0		Ph-21			1		3		0	0	1		Ph-21					0.76		1		24.5283
	Ph-22	0				1	1	1	1	1		Ph-22			1		3		1	0	0		Ph-22					0.796		0		0
	Ph-23	1				1	1	1	0	0		Ph-23			1		24		0	0	1		Ph-23					0.689		1		8.92857
	Ph-24	1				1	0	0	1	0		Ph-24			1		4		0	0	1		Ph-24					0.76		1		5.35714
	Ph-25	1				1	1	1	1	1		Ph-25			0		7		1	0	0		Ph-25					0.796		1		5.35714
	Ph-26	0				1	0	0	1	0		Ph-26			1		5		0	0	1		Ph-26					0.364		0		0
	Ph-27	1				1	1	1	1	1		Ph-27			0		3		0	0	1		Ph-27					0.76		1		3.57143
	Ph-28	1				1	1	0	1	0		Ph-28			0		11		1	0	0		Ph-28					0.796		0		0
	Ph-29	1				1	0	0	1	0		Ph-29			1		21		0	0	1		Ph-29					0.796		0		0
	Ph-30	0				1	0	0	1	0		Ph-30			0		48		0	0	1		Ph-30					0.62		1		1.78571
	Ph-31	1				1	1	0	0	0		Ph-31			1		5		0	0	1		Ph-31					0.796		1		13.4615
	Ph-32	0				0	0	1	1	1		Ph-32			1		36		0	0	1		Ph-32					0.689		1		3.57143
	Ph-33	1				1	1	1	1	1		Ph-33			0		25		1	0	0		Ph-33					0.796		0		0
	Ph-34	0				1	0	1	1	1		Ph-34			0		4		0	0	1		Ph-34					0.725		1		28.5714
	Ph-35	0				1	1	1	1	1		Ph-35			1		72		0	0	1		Ph-35					0.62		0		0
	Ph-36	1				1	1	1	1	1		Ph-36			1		60		0	0	1		Ph-36					0.106		1		25
	Ph-37	1				1	1	0	1	0		Ph-37			0		13		0	0	1		Ph-37					0.76		1		10.7143
			mean	31.4282	n-1-values	35	20	21	30	17				n-1-values	25	mean	25.6486	n-1-values	10	2	25						mean	0.707405	n-1-values	20	mean (%-value)	7.08185
			SD	9.63243	count	37	36	36	36	36				count	36	SD	29.8759	count	37	37	37						SD	0.202032	count	37	SD	9.86338
			count	37	%-1-values	94.5946	55.5556	58.3333	83.3333	47.2222				%-1-values	69.4444	count	37	%-1-values (YES)	27.027	5.40541	67.5676						count	37	%-1-values (YES)	54.0541	count	37
														(% PM patients)		median	14														100% = 56 times of scoring

## Sheet: data_dropouts_Table 1
	DROPOUTS: pre-treatment values of demographic and clinical data
								missing value				missing value																	missing value
			related to Table 1 (present study)									related to Table 1 (present study)
			Demography									Clinical data							no	limited	more extended			predominant pain from the masticatory					Use of		Use of
	patient		age		gender	with	only	outdours	both			timing of maximal pain		duration of		patient			spread of pain:	spread of pain:	spread of pain:			system (mm on a 100 mm VAS)			patient		OTC-medication		OTC-medication,
	number		(yrs)		(1=female;	partner	housekeeping	activity	activities			(0=ante-meridian,		pre-Tx pain		number			only facial areas	facial and	facial, neck and						number				% of possible
	splint-Tx				0=male)	(1=YES)	(1=YES)	(1=YES)	(1=YES)			1=post-meridian)		(months)		splint-Tx			(1=YES)	neck areas	ahoulder areas			intake	start Tx		splint-Tx		(1=YES)		times of scoring
	D-Sp-1				1	0	0	1	0			1		14		D-Sp-1			0	0	1			58	54		D-Sp-1		1		13.4615
	D-Sp-2				1	0		0				0		9		D-Sp-2			0	1	0			51	7		D-Sp-2		0		0
	D-Sp-3				1	1	0	1	0			1		72		D-Sp-3			1	0	0			71	58		D-Sp-3		1		5.35714
	D-Sp-4				1	1		1						10		D-Sp-4			0	0	1			80	58		D-Sp-4
	D-Sp-5				1	1	1	0	0			1		49		D-Sp-5			0	1	0			68	68		D-Sp-5		1		16.0714
	D-Sp-6				1	0	1	1	1					72		D-Sp-6			0	0	1			69	62		D-Sp-6
	D-Sp-7				1	0	0	1	0			0		26		D-Sp-7			0	0	1			47	57		D-Sp-7		0		0
	D-Sp-8				1	1	1	0	0			1		28		D-Sp-8			0	0	1			63	38		D-Sp-8		1		21.4286
																			no	limited	more extended			predominant pain from the masticatory					Use of		Use of
	patient		age		gender	with	only	outdours	both			timing of maximal pain		duration of		patient			spread of pain:	spread of pain:	spread of pain:			system (mm on a 100 mm VAS)			patient		OTC-medication		OTC-medication,
	number		(yrs)		(1=female;	partner	housekeeping	activity	activities			(0=ante-meridian,		pre-Tx pain		number			only facial areas	facial and	facial, neck and						number				% of possible
	physio-Tx				0=male)	(1=YES)	(1=YES)	(1=YES)	(1=YES)			1=post-meridian)		(months)		physio-Tx			(1=YES)	neck areas	ahoulder areas			intake	start Tx		physio-Tx		(1=YES)		times of scoring
	D-Ph-1				1	1	0	0	0			1				D-Ph-1			0	0	1			91	15		D-Ph-1		1		60.7143
	D-Ph-2				0	0						1		3		D-Ph-2			1	0	0			68	57		D-Ph-2		1		11.5385
	D-Ph-3				1	1	1	1	1					36		D-Ph-3			0	0	1			28	28		D-Ph-3
	D-Ph-4				1	0	1	0	0			1		5		D-Ph-4			0	0	1			51	43		D-Ph-4		1		51.7857
	D-Ph-5				1	0	1	1	1			1		3		D-Ph-5			1	0	0			36	15		D-Ph-5		0		0
	D-Ph-6				1	0	1	1	1			1		24		D-Ph-6			0	0	1			23	23		D-Ph-6		1		6.81818
	D-Ph-7				1	1	1	1	1			1		5		D-Ph-7			0	0	1			64	55		D-Ph-7		1		41.0714
	D-Ph-8				1	0	0	1	0			1		18		D-Ph-8			0	0	1			89	70		D-Ph-8		0		0
	D-Ph-9				1	1	0					0		72		D-Ph-9			0	0	1			49	22		D-Ph-9		0		0
	D-Ph-10				1	1	0	1	0			1		18		D-Ph-10			0	0	1			66	55		D-Ph-10		1		19.6429
		mean	28.6785	n-1-values	17	9	8	11	5		n-1-values	12	mean	27.2941				n-1-values	3	2	13		mean	59.5556	43.6111			n-1-values	10	mean (%-value)	16.526
		SD	8.96465	count	18	18	15	16	14		count	15	SD	24.6393				count	18	18	18		SD	18.8093	20.1674			count	15	SD	19.7323
		count	18	%-1-values	94.4444	50	53.3333	68.75	35.7143		%-1-values	80	count	17				%-1-values (YES)	16.6667	11.1111	72.2222		count	18	18			%-1-values (YES)	66.6667	count	15
	(for drupouts: pooled across both therapies)										(% PM patients)		median	18																100% = 56 times of scoring

## Sheet: data_compliers_Tab 1-4_Fig. 2
			COMPLIERS: pre-treatment and post-treatment data
		long-term						END STAGE with a successful treatment,													successful treatment (STx)
		Tx-success						follow-up not completed to FU2													at EM or FU1, but no further
		according to		related to Table 2 (present study)												related to Table 3 (present study)			success		measurements to FU2;			success					related to Figure 2 and Tables 1 and 4
		TDC																	rate in		STx at LM (YES) according to			rate in						(present study)
		(cf. column Y)																	short-term		an intent-to-treat analysis			long-term
	patient	STx		duration	number			END STAGE OF MEASUREMENTS (1=YES)						patient		TDC	n-items	discrepancy	STx		TDC	n-items	discrepancy	STx		patient			predominant pain intensity from the
	number	LM		of	of									number		EM	TDC-EM	rule-EM	EM		LM	TDC-LM	rule-LM	LM		number			masticatory system (mm on a 100 mm VAS) at:
	splint-Tx	(1=YES)		treatment (wks)	visits			EM	R1	FU1	R2	FU2		splint-Tx				(1=YES)	(1=YES)				(1=YES)	(1=YES)		splint-Tx			intake	start Tx	EM	LM
	Sp-1	1		16.7143	3			0	0	0	0	1		Sp-1		-0.842424	22	0	1		-0.94697	22	0	1		Sp-1			69	14	1	0
	Sp-2	1		13.8571	3			0	0	0	0	1		Sp-2		-1	5	0	1		-1	5	0	1		Sp-2			54	17	0	0
	Sp-3	0		28.8571	5			1	0	0	0	0		Sp-3		-0.205339	9	0	0		-0.205339	9	0	0		Sp-3			22	6	6	5
	Sp-4	1		10.8571	3			0	0	0	0	1		Sp-4		-0.990847	23	0	1		-0.767544	26	0	1		Sp-4			67	17	2	2
	Sp-5	1		12.8571	3			1	0	0	0	0		Sp-5		-1	3	0	1		-1	3	0	1		Sp-5			48	10	0	0
	Sp-6	0		30.2857	6			0	1	0	0	0		Sp-6		-0.478214	9	0	1		-0.217154	9	0	0		Sp-6			32	50	18	7
	Sp-7	1		28	5			0	0	0	0	1		Sp-7		-0.937255	17	0	1		-0.600837	17	0	1		Sp-7			44	57	0	32
	Sp-8	1		25	5			0	0	0	0	1		Sp-8		-0.819697	11	0	1		-0.755336	11	0	1		Sp-8			51	37	3	9
	Sp-9	1		15.8571	3			0	0	0	0	1		Sp-9		-1	10	0	1		-0.816667	10	0	1		Sp-9			50	26	0	0
	Sp-10	1		20	4			0	0	0	0	1		Sp-10		-1	12	0	1		-1	12	0	1		Sp-10			59	43	0	0
	Sp-11	1		13	3			0	0	0	0	1		Sp-11		-1	12	0	1		-0.625794	12	0	1		Sp-11			58	28	0	0
	Sp-12	0		23	4			0	1	0	0	0		Sp-12		-0.489343	8	0	1		-0.276271	9	0	0		Sp-12			53	70	54	48
	Sp-13	1		12	3			0	0	0	0	1		Sp-13		-1	6	0	1		-1	6	0	1		Sp-13			64	83	0	0
	Sp-14	1		23	5			0	0	0	0	1		Sp-14		-0.942857	22	0	1		-0.812616	22	0	1		Sp-14			46	46	0	3
	Sp-15	1		19.8571	4			0	0	0	0	1		Sp-15		-0.755111	29	0	1		-0.977011	29	0	1		Sp-15			58	58	6	0
	Sp-16	0		26.7143	5			1	0	0	0	0		Sp-16		-0.773634	19	1	0		-0.773634	19	1	0		Sp-16			67	28	47	47
	Sp-17	0		39.8571	6			0	0	0	1	0		Sp-17		-0.739216	17	0	1		-0.242245	18	0	0		Sp-17			55	35	15	29
	Sp-18	1		23.8571	5			0	0	0	0	1		Sp-18		-0.783333	10	0	1		-0.763137	10	0	1		Sp-18			34	15	3	2
	Sp-19	1		17	4			0	0	0	0	1		Sp-19		-0.882407	18	0	1		-0.887444	18	0	1		Sp-19			35	35	5	6
	Sp-20	0		31.8571	6			1	0	0	0	0		Sp-20		-0.311161	17	0	0		-0.311161	17	0	0		Sp-20			70	74	30	30
	Sp-21	1		26	4			0	0	1	0	0		Sp-21		-0.96	10	0	1		-1	10	0	1		Sp-21			70	74	0	0
	Sp-22	1		12.5714	3			0	0	0	0	1		Sp-22		-0.604649	20	0	1		-0.579815	20	0	1		Sp-22			42	53	4	1
	Sp-23	0		25	5			0	1	0	0	0		Sp-23		-0.427192	20	0	1		-0.147792	22	0	0		Sp-23			57	37	16	13
	Sp-24	0		11	3			1	0	0	0	0		Sp-24		0.361702	4	0	0		0.361702	4	0	0		Sp-24			44	13	34	34
	Sp-25	1		26.8571	5			0	0	0	0	1		Sp-25		-0.813645	9	0	1		-0.516162	9	0	1		Sp-25			31	17	2	5
	Sp-26	0		37	5			0	0	0	1	0		Sp-26		-0.530303	8	0	1		0.0321429	10	0	0		Sp-26			49	47	8	9
	Sp-27	0		38	6			0	1	0	0	0		Sp-27		-0.67649	13	0	1		-0.343956	13	0	0		Sp-27			53	20	2	8
	Sp-28	1		26	5			0	0	0	0	1		Sp-28		-0.631142	17	0	1		-0.658787	17	0	1		Sp-28			83	82	3	25
	Sp-29	1		20	4			0	0	0	0	1		Sp-29		-0.655556	6	0	1		-0.738889	6	0	1		Sp-29			58	21	0	0
	Sp-30	0		20	4			0	1	0	0	0		Sp-30		-0.656	25	0	1		-0.194831	28	0	0		Sp-30			58	53	0	16
	Sp-31	0		20.7143	4			1	0	0	0	0		Sp-31		-0.0484327	26	0	0		-0.0484327	26	0	0		Sp-31			59	62	60	60
	Sp-32	0		31.4286	6			0	0	0	0	1		Sp-32		-0.592326	15	0	1		-0.261959	16	0	0		Sp-32			62	37	9	7
	Sp-33	1		36	4			0	0	0	0	1		Sp-33		-0.845238	40	0	1		-1	40	0	1		Sp-33			68	60	0	0
	Sp-34	0		38	5			1	0	0	0	0		Sp-34		-0.28	20	0	0		-0.28	20	0	0		Sp-34			60	2	1	1
	Sp-35	1		46.5714	6			0	0	1	0	0		Sp-35		-0.788406	23	0	1		-0.769691	23	0	1		Sp-35			45	43	17	3
			mean	24.2163	4.4			EM: end measurement of Tx-outcome at the first post-treatment visit							mean	-0.688529	15.2857	n-STx	29	mean	-0.575018	15.6571	n-STx	21				mean	53.5714	39.1429	9.88571	11.4857
			SD	9.23004	1.06274			FU1 and FU2: first and second time of follow-up measurement,							SD	0.310608	8.09347	count	35	SD	0.361459	8.28515	count	35				SD	13.0661	22.5417	16.0455	16.1835
			count	35	35					6 and 12 months following EM respectively					count	35	35	%-STx at EM	82.8571	count	35	35	%-STx at LM	60				count	35	35	35	35
								R1 and R2: possible times of measurement of patients for whom										(STx =					(STx =
								relapse had occurred between EM and FU1 or between FU1 and FU2										successful Tx)					successful Tx)
			COMPLIERS: pre-treatment and post-treatment data
		long-term						END STAGE with a successful treatment,													successful treatment (STx)
		Tx-success						follow-up not completed to FU2													at EM or FU1, but no further
		according to		related to Table 2 (present study)												related to Table 3 (present study)			success		measurements to FU2;			success					related to Figure 2 and Tables 1 and 4
		TDC																	rate in		STx at LM (YES) according to			rate in						(present study)
		(cf. column Y)																	short-term		an intent-to-treat analysis			long-term
	patient	STx		duration	number			END STAGE OF MEASUREMENTS (1=YES)						patient		TDC	n-items	discrepancy	STx		TDC	n-items	discrepancy	STx		patient			predominant pain intensity from the
	number	LM		of	of									number		EM	TDC-EM	rule-EM	EM		LM	TDC-LM	rule-LM	LM		number			masticatory system (mm on a 100 mm VAS) at:
	physio-Tx	(1=YES)		treatment (wks)	visits			EM	R1	FU1	R2	FU2		physio-Tx				(1=YES)	(1=YES)				(1=YES)	(1=YES)		physio-Tx			intake	start Tx	EM	LM
	Ph-1	1		12	11			0	0	0	0	1		Ph-1		-0.638158	4	0	1		-0.722414	4	0	1		Ph-1			50	49	8	9
	Ph-2	0		14.2857	11			0	0	0	1	0		Ph-2		-0.787879	4	0	1		-0.244048	4	0	0		Ph-2			20	20	2	15
	Ph-3	1		5.85714	10			0	0	0	0	1		Ph-3		-0.765	10	0	1		-0.698333	10	0	1		Ph-3			66	21	3	3
	Ph-4	0		9	13			1	0	0	0	0		Ph-4		-0.0827327	18	0	0		-0.0827327	18	0	0		Ph-4			83	44	30	30
	Ph-5	0		13.8571	15			1	0	0	0	0		Ph-5		-0.308266	21	0	0		-0.308266	21	0	0		Ph-5			55	47	63	63
	Ph-6	1		8.71429	9			0	0	0	0	1		Ph-6		-0.785714	4	0	1		-0.808333	4	0	1		Ph-6			35	19	2	1
	Ph-7	1		9.85714	13			1	0	0	0	0		Ph-7		-0.813763	12	0	1		-0.813763	12	0	1		Ph-7			58	63	25	25
	Ph-8	0		10	13			1	0	0	0	0		Ph-8		-0.0256614	15	0	0		-0.0256614	15	0	0		Ph-8			72	74	70	70
	Ph-9	0		13.8571	13			0	0	0	1	0		Ph-9		-0.829529	30	0	1		-0.370987	32	0	0		Ph-9			75	95	4	4
	Ph-10	1		9	11			0	0	0	0	1		Ph-10		-0.68	5	0	1		-0.9	5	0	1		Ph-10			74	11	0	0
	Ph-11	0		17.8571	10			1	0	0	0	0		Ph-11		-0.296895	12	0	0		-0.296895	12	0	0		Ph-11			59	26	8	8
	Ph-12	1		33.7143	10			0	0	0	0	1		Ph-12		-0.742857	14	0	1		-0.942857	14	0	1		Ph-12			51	59	0	0
	Ph-13	0		18	9			0	1	0	0	0		Ph-13		-0.684749	18	0	1		-0.0429437	22	0	0		Ph-13			49	62	23	38
	Ph-14	0		18	15			1	0	0	0	0		Ph-14		-0.0753888	17	0	0		-0.0753888	17	0	0		Ph-14			24	21	8	8
	Ph-15	1		10.8571	14			0	0	0	0	1		Ph-15		-0.976471	17	0	1		-0.952941	17	0	1		Ph-15			81	60	0	0
	Ph-16	0		14	14			1	0	0	0	0		Ph-16		-0.347222	16	0	0		-0.347222	16	0	0		Ph-16			52	44	28	28
	Ph-17	0		14	11			0	1	0	0	0		Ph-17		-0.626667	10	0	1		0.0915222	14	0	0		Ph-17			91	91	0	82
	Ph-18	0		17	8			0	1	0	0	0		Ph-18		-1	2	0	1		-0.266667	2	0	0		Ph-18			0	0	0	0
	Ph-19	1		13	12			0	0	0	0	1		Ph-19		-0.733333	15	0	1		-0.770833	16	0	1		Ph-19			46	29	0	0
	Ph-20	0		18	10			0	1	0	0	0		Ph-20		-0.59738	13	0	1		-0.232444	15	0	0		Ph-20			52	62	16	13
	Ph-21	1		12.1429	12			0	0	0	0	1		Ph-21		-0.666667	17	0	1		-0.862745	17	0	1		Ph-21			36	36	0	0
	Ph-22	0		11.1429	9			1	0	0	0	0		Ph-22		-0.436952	25	1	0		-0.436952	25	1	0		Ph-22			84	54	81	81
	Ph-23	1		12.8571	14			0	0	0	0	1		Ph-23		-0.823922	10	0	1		-0.755758	10	0	1		Ph-23			89	29	5	4
	Ph-24	1		7.28571	13			0	0	0	0	1		Ph-24		-0.90179	21	0	1		-0.485917	21	0	1		Ph-24			58	33	14	14
	Ph-25	1		11.1429	13			0	0	0	0	1		Ph-25		-0.82963	18	0	1		-0.87037	18	0	1		Ph-25			31	30	0	0
	Ph-26	0		9.85714	13			0	1	0	0	0		Ph-26		-0.802414	20	0	1		-0.277159	20	0	0		Ph-26			77	42	16	74
	Ph-27	1		11	9			0	0	0	0	1		Ph-27		-0.737037	9	0	1		-0.77037	9	0	1		Ph-27			71	2	0	0
	Ph-28	1		10	10			0	0	0	0	1		Ph-28		-0.990476	10	0	1		-1	10	0	1		Ph-28			81	80	4	0
	Ph-29	1		9	11			0	0	0	0	1		Ph-29		-0.904762	7	0	1		-0.789116	7	0	1		Ph-29			65	13	0	1
	Ph-30	0		35.8571	12			1	0	0	0	0		Ph-30		-0.377868	18	0	0		-0.377868	18	0	0		Ph-30			26	26	15	15
	Ph-31	1		8.71429	9			0	0	0	0	1		Ph-31		-1	26	0	1		-1	26	0	1		Ph-31			92	32	0	0
	Ph-32	0		14	12			1	0	0	0	0		Ph-32		0.0136822	14	0	0		0.0136822	14	0	0		Ph-32			80	32	30	30
	Ph-33	1		8	9			0	0	0	0	1		Ph-33		-0.566667	9	0	1		-0.666667	9	0	1		Ph-33			47	25	0	0
	Ph-34	0		17.5714	11			0	1	0	0	0		Ph-34		-0.84391	13	0	1		-0.32381	13	0	0		Ph-34			69	23	9	5
	Ph-35	0		27	15			1	0	0	0	0		Ph-35		-0.00507937	15	0	0		-0.00507937	15	0	0		Ph-35			90	72	72	72
	Ph-36	1		9.71429	9			0	0	0	0	1		Ph-36		-0.628788	10	0	1		-0.702121	10	0	1		Ph-36			72	43	1	1
	Ph-37	1		12.4286	12			0	0	0	0	1		Ph-37		-0.748011	13	0	1		-0.813122	13	0	1		Ph-37			74	50	8	18
			mean	13.7452	11.4865			EM: end measurement of Tx-outcome at the first post-treatment visit							mean	-0.622918	13.8378	n-STx	27	mean	-0.511745	14.1892	n-STx	19				mean	60.4054	41.0541	14.7297	19.2432
			SD	6.51521	1.98076			FU1 and FU2: first and second time of follow-up measurement,							SD	0.29807	6.38363	count	37	SD	0.338532	6.60319	count	37				SD	22.4146	23.3998	22.1543	26.4485
			count	37	37					6 and 12 months following EM respectively					count	37	37	%-STx at EM	72.973	count	37	37	%-STx at LM	51.3514				count	37	37	37	37
								R1 and R2: possible times of measurement of patients for whom										(STx =					(STx =
								relapse had occurred between EM and FU1 or between FU1 and FU2										successful Tx)					successful Tx)

## Sheet: compliers_psycho-social data 
																							missing value
						missing value																							missing value									missing value
				COMPLIERS: psycho-social variables, for details see van Grootel et al. The Clinical Journal of Pain (2005) 21(2):154-165
																						STAI: State-Trait Anxiety Inventory
		long-term
		Tx-success																				DSI: Depression Symptom Inventory						MHLC: Multidimensional Health Locus of Control							WCC: Ways of Coping Checklist
		according to
		TDC														drastic change	regularly	problems in	at least			degree of	degree of						health locus of control									Coping style
		(present study)			degree of											in working	distressing	direct environment	one out of			state anxiety	depressive mood													(coded 1-5; degree of characteristic feature; part of WCC)
	patient	STx			worrying about		frequency of being troubled by (coded 0-4):							patient		situation	events/situations	causing worry	three changes						patient			(disagreement/agreement, coded 1-6; MHLC)				patient
	number	LM			signs of TMD									number								(code 1-4;	(code 1-5;		number							number			planned and	self-blaming	distancing	day-dreaming	expression of	positive	wishful
	splint-Tx	(1=YES)			(coded 0-2)		nervousness	worrying	annoyance	listlessness	anxiety	dejection		splint-Tx		(1=YES)	(1=YES)	(1=YES)	(1=YES)			part of STAI)	part of DSI)		splint-Tx			a physician	chance	myself		splint-Tx			rational action				emotions	thinking	thinking
	Sp-1	1			1		1	0	1	1	1	1		Sp-1		1	0	0	1						Sp-1			4	4	5		Sp-1			3.5	2.25	2	1.75	3.5	3.75	2.25
	Sp-2	1			0		0	0	1	1	0	0		Sp-2		0	0	0	0			3	1		Sp-2			2	2	5		Sp-2			3.5	2	2	1.75	3	2.25	2.25
	Sp-3	0			0		1	1	1	2	0	2		Sp-3		0	0	0	0			3	1.25		Sp-3			2	2	4		Sp-3			4.75	1.25	2	2.25	2.75	4.25	2.25
	Sp-4	1					0	0	0	0	0	0		Sp-4		0	0	0	0			4	1.5		Sp-4			3	3	3		Sp-4			3	1.75	2.5	1.5	1.75	1.25	1.25
	Sp-5	1			0		0	0	1	0	1	1		Sp-5		0	0	0	0						Sp-5			1	4	4		Sp-5
	Sp-6	0			1		1	2	3	0	1	1		Sp-6		1	0	0	1			2.5	2		Sp-6			1	4	4		Sp-6			3	3.25	2.75	4.5	3.25	2.75	4.5
	Sp-7	1			0		1	3	3	4	1	3		Sp-7		1	1	1	1			3	3		Sp-7			5	2	4		Sp-7			3.5	4.5	2.75	4.25	3.5	4	4.25
	Sp-8	1			0		1	1	2	1	1	0		Sp-8		1	1	0	1			3.75	1.25		Sp-8			2	2	5		Sp-8			4	3.25	3.25	2.25	4.5	4	2.5
	Sp-9	1			1		1	2	2	1	1	2		Sp-9		1	1	0	1			2	2.75		Sp-9			2	4	3		Sp-9			4	3.5	3.5	3.5	2.5	4.25	4.5
	Sp-10	1			1		1	2	2	1	0	0		Sp-10		1	1	1	1			3.25	2		Sp-10			2	3	5		Sp-10			3.75	3.25	3	2.25	3.25	2.75	4.25
	Sp-11	1			0		1	1	1	1	0	1		Sp-11		1	0	0	1			4	1.25		Sp-11			5	2	3		Sp-11			4.25	2.25	2.25	2.25	3	3.5	2.25
	Sp-12	0			0		1	1	2	1	1	0		Sp-12		1	0	0	1			3	1.25		Sp-12			4	3	4		Sp-12			3.25	2.25	2.25	2.5	4.25	3.25	3.25
	Sp-13	1			1		1	1	1	1	1	1		Sp-13		1	0	0	1			3	2		Sp-13			4	4	4		Sp-13			4	2.75	2.25	2.5	3	3	3.25
	Sp-14	1			1		1	1	1	1	1	1		Sp-14		0	0	0	0			2.75	1.25		Sp-14			3	1	5		Sp-14			3.5	3.5	2.75	2.75	3.75	3.25	3.25
	Sp-15	1			0		0	0	1	0	0	0		Sp-15		0	1	0	1			3.5	2.75		Sp-15			2	4	6		Sp-15			3	3.25	3.5	3	3.5	3.25	3
	Sp-16	0			1		2	3	3	1	1	1		Sp-16		1	1	0	1						Sp-16			2	2	6		Sp-16
	Sp-17	0			1		2	2		2	1	1		Sp-17		1	1	1	1			2.75	2.5		Sp-17			4	3	3		Sp-17			3.25	3	2.25	2.25	2.5	3.75	3
	Sp-18	1			0		1	2	2	1	0	1		Sp-18		1	1	0	1			2.5	3.5		Sp-18			3	2	5		Sp-18			4.5	2.75	1.5	3.5	4.5	4.25	2.25
	Sp-19	1			0		0	1	1	1	0	0		Sp-19		0	0	0	0			3	1.75		Sp-19							Sp-19			3.75	1.75	2.25	2.25	3.25	4	2.25
	Sp-20	0			0		1	1	1	1	1	1		Sp-20		0	0	0	0			3	1.75		Sp-20			4	3	4		Sp-20			4.5	2.5	2.5	2	3.25	4.25	2.75
	Sp-21	1			0		1	1	1	0	1	0		Sp-21		0	0	0	0			2	1		Sp-21			5	1	4		Sp-21			2.5	1	3.25	1.5	3	2.25	2
	Sp-22	1			0		1	1	1	1	1	1		Sp-22		0	0	0	0			3.75	1		Sp-22			4	4	4		Sp-22			2.75	1.5	3.75	2.25	2.25	2.75	2.5
	Sp-23	0			1		0	0	0	0	1	0		Sp-23		0	1	0	1			3.75	1		Sp-23			5	2	5		Sp-23			2.75	1.5	3.75	2.25	2.25	2.75	2.5
	Sp-24	0			0		2	2	2	2	2	2		Sp-24		0	1	0	1						Sp-24			3	2	4		Sp-24
	Sp-25	1			0		1	0	0	0	0	0		Sp-25		1	1	0	1			1.75	1.5		Sp-25			1	1	6		Sp-25			4.25	3.25	2.5	3.75	4.75	3.75	3
	Sp-26	0			1		3	3	3	4	3	3		Sp-26		0	1	1	1			1.75	2.5		Sp-26			4	3	5		Sp-26			3.25	3.25	1.75	2.25	4	2.5	4
	Sp-27	0			1		1	2	1	1	1	1		Sp-27		1	0	1	1			3.75	2.25		Sp-27			3	1	4		Sp-27			3.75	2.25	2.25	2	3.75	2.5	4
	Sp-28	1			2		0	1	1	0	0	0		Sp-28		0	0	0	0			3.25	1.25		Sp-28			1	5	6		Sp-28			2.5	1.5	2.25	2.5	3	2.5	1.25
	Sp-29	1			0		1	1	1	1	1	1		Sp-29		0	0	0	0			1.75	2.25		Sp-29			2	5	5		Sp-29			4	3	2.75	2.75	3.5	3	3.25
	Sp-30	0			0		1	2	1	3	1	1		Sp-30		0	0	0	0			2.25	1.75		Sp-30			4	4	5		Sp-30			3.25	3.25	3.25	3	3.25	3.75	3.25
	Sp-31	0			1		1	2	1	1	0	0		Sp-31		0	0	0	0			3	1.5		Sp-31			3	5	6		Sp-31			3	2.5	2.75	2	4.25	3.5	2.75
	Sp-32	0			0		1	1	1	1	1	0		Sp-32		0	0	0	0			3	1.5		Sp-32			3	3	5		Sp-32			2.25	3.5	3.25	1.5	2.5	2.25	3.5
	Sp-33	1			0		3	4	1	1	3	1		Sp-33								4	1		Sp-33			4	4	4		Sp-33			4	3.25	1.25	2.5	5	3	3.25
	Sp-34	0			0		1	1	1	1	0	1		Sp-34		0	0	0	0			3	1.75		Sp-34			4	3	5		Sp-34			3.5	2	3.5	3	3.75	3.75	2
	Sp-35	1			0		1	1	1	0	0	0		Sp-35		0	1	0	1			3	1.5		Sp-35			2	2	4		Sp-35			2.75	3.25	2.5	2.5	3	3.75	2.75
				mean	0.411765		1	1.31429	1.32353	1.05714	0.771429	0.8			sum	14	13	5	19		mean	2.96774	1.75806				mean	3.02941	2.91176	4.52941				mean	3.48438	2.625	2.625	2.52344	3.35156	3.24219	2.91406
				SD	0.55692		0.727607	0.993255	0.80606	0.998318	0.770245	0.833137			count	34	34	34	34		SD	0.670018	0.65981				SD	1.2428	1.19005	0.895622				SD	0.63797	0.820602	0.641319	0.738785	0.766905	0.744562	0.851018
				count	34		35	35	34	35	35	35			%-patients						count	31	31				count	34	34	34				count	32	32	32	32	32	32	32
															with YES	41.1765	38.2353	14.7059	55.8824
		long-term
		Tx-success																				DSI: Depression Symptom Inventory						MHLC: Multidimensional Health Locus of Control							WCC: Ways of Coping Checklist
		according to
		TDC														drastic change	regularly	problems in	at least			degree of	degree of						health locus of control									Coping style
		(present study)			degree of											in working	distressing	direct environment	one out of			state anxiety	depressive mood													(coded 1-5; degree of characteristic feature; part of WCC)
	patient	STx			worrying about		frequency of being troubled by (coded 0-4):							patient		situation	events/situations	causing worry	three changes						patient			(disagreement/agreement, coded 1-6; MHLC)				patient
	number	LM			signs of TMD									number								(code 1-4;	(code 1-5;		number							number			planned and	self-blaming	distancing	day-dreaming	expression of	positive	wishful
	physio-Tx	(1=YES)			(coded 0-2)		nervousness	worrying	annoyance	listlessness	anxiety	dejection		physio-Tx		(1=YES)	(1=YES)	(1=YES)	(1=YES)			part of STAI)	part of DSI)		physio-Tx			a physician	chance	myself		physio-Tx			rational action				emotions	thinking	thinking
	Ph-1	1			1		4	4	1	1	0	0		Ph-1		1	1	1	1			3	2		Ph-1			2	2	5		Ph-1			4.5	3.25	1.5	2.25	4.5	4.5	4
	Ph-2	0												Ph-2								3	1.25		Ph-2							Ph-2			3.75	1.75	2.75	3.5	4	3.75	1.5
	Ph-3	1			1		1	1	1	1	0	0		Ph-3		1	0	1	1			2	1.5		Ph-3			3	3	4		Ph-3			4	2.75	2.75	2.25	3.75	3.25	2.25
	Ph-4	0			0		0	0	1	1	0	0		Ph-4		0	1	0	1			3	1.5		Ph-4				4	4		Ph-4			4.5	1.75	2.75	3.5	4.5	4.5	1.75
	Ph-5	0			1		2	2	1	2	1	1		Ph-5		1	1	0	1			2.75	2.25		Ph-5			5	3	4		Ph-5			3.25	3.75	3.75	3.25	3.75	3	3.75
	Ph-6	1			1		1	2	1	1	1	1		Ph-6		1	0	0	1			3.75	2		Ph-6			1	1	5		Ph-6			3	2	2	2	3.25	2.25	3
	Ph-7	1			1		1	1	2	0	0	2		Ph-7		0	1	0	1			3.5	1.5		Ph-7			4	2	5		Ph-7			3.25	2.25	3.25	2.5	4.25		2.75
	Ph-8	0			1		0	0	1	3	0	0		Ph-8		0	0	0	0			3.5	1.25		Ph-8			2	1	2		Ph-8				1.5	1.5	1.75	5	3.5	2.75
	Ph-9	0			0		1	2	2	1	0	0		Ph-9		1	0	0	1			4	1		Ph-9			1		5		Ph-9			5	1.75	2	1.5	3	2.75	2.5
	Ph-10	1			1		1	1	1	1	1	1		Ph-10		1	0	1	1			2.75	1.25		Ph-10			4	2	4		Ph-10			3.5	2.75	2	2.5	3	3.25	3.25
	Ph-11	0			1		2	3	1	1	0	2		Ph-11		1	1	0	1			2.25	2.75		Ph-11			1	2	5		Ph-11			2.75	3.5	1	2	2.5	4.5	3.75
	Ph-12	1			0		1	1	1	0	1	0		Ph-12		1	0	0	1			3	1.25		Ph-12			1	2	6		Ph-12			3.5	2	3	2	3.5	3.75	2.5
	Ph-13	0			2		1	2	1	2	1	1		Ph-13		0	0	0	0			1.75	1.75		Ph-13			5	5	5		Ph-13			4.25	1.25	2.5	2.5	4	2.5	2.5
	Ph-14	0			0		1	1	1	0	0	0		Ph-14		1	0	0	1			4	1.25		Ph-14			1	4	4		Ph-14			4.5	2.5	1.5	2.75	4	3.75	3.5
	Ph-15	1			1		0	1	1	1	0	0		Ph-15		0	0	0	0			3.75	1.5		Ph-15			2	1	6		Ph-15			4.75	2	1.5	2	2.25	3.75	1.5
	Ph-16	0			0		1	2	3	1	1	2		Ph-16		1	0	0	1			1.75	3.5		Ph-16			2		4		Ph-16			3.25	4.5	2.5	1.5	3.75	2	4
	Ph-17	0			1		2	1	2		1			Ph-17		0	1	1	1			2.5	2.75		Ph-17			5	1	5		Ph-17			4.5	3	2.25	1.75	3.25	4.25	2.75
	Ph-18	0			0		1	1	1	0	1	1		Ph-18		0	0	0	0			4	1.5		Ph-18			2	2	6		Ph-18			3		1	3	4	4.5
	Ph-19	1			1		1	1	2	0	1	1		Ph-19		0	1	0	1			2.75	1.75		Ph-19			2	2	5		Ph-19			3.75	3	1.75	1.5	3.5	3.25	3
	Ph-20	0			1		1	1	2	0	0	0		Ph-20		1	0	0	1			2.75	2.5		Ph-20			3	2	5		Ph-20			4.25	3.5	2.25	2.25	4.75	4.5	3.25
	Ph-21	1			1		0	1	1	0	0	0		Ph-21		1	0	0	1			3.5	2		Ph-21			2	2	6		Ph-21			5	2.75	2	2.75	4.5	5	2.75
	Ph-22	0			0			1		0	0	1		Ph-22		1	1	0	1			2.5	1.75		Ph-22			4	2	4		Ph-22			3.25	3.25	2.5	2	3	4	2.5
	Ph-23	1			1		3	4	1	2	1	3		Ph-23		0	0	0	0			2.25	3.25		Ph-23			4	1	4		Ph-23			2.5	4	2	2.5	2.75	3.25	4.75
	Ph-24	1			1		0	1	0	1	0	1		Ph-24		1	0	0	1			3	1		Ph-24			1	4	5		Ph-24			3.75	2	2.5	3	3.25	4.5	1
	Ph-25	1			1		1	1	1	0	0	0		Ph-25		0	1	1	1			1	4		Ph-25			2	2	3		Ph-25			4	2.75	2.5	1.75	3.5	4.5	2
	Ph-26	0			1			1	1	2	1	1		Ph-26											Ph-26			2	2	2		Ph-26			2.75	3.75	2	3	3.75	3.5	4.5
	Ph-27	1			2		1	1	1	0	0	0		Ph-27		0	0	0	0			1.75	2.5		Ph-27			4	2	5		Ph-27			3.75	2	2	3.5	3	3.5	2.25
	Ph-28	1			0		1	1	1	0	1	0		Ph-28		0	0	0	0			3	1.5		Ph-28			2	2	4		Ph-28			3.5	2.5	2.25	1.75	3.25	3.5	2.25
	Ph-29	1			1		1	1	1	1	1	1		Ph-29		1	0	0	1			2.5	2.25		Ph-29			2	3	5		Ph-29			3.25	2.75	2	2.75	3.5	2.75	2
	Ph-30	0			1		1	3	2	2	1	2		Ph-30		0	1	0	1			3	1.25		Ph-30			5	3	3		Ph-30			3	3.5	2.5	3.25	3.25	3.5	2.75
	Ph-31	1			0		1	1	1	1	1			Ph-31		0	0	0	0			2.5	1.5		Ph-31			4	4	4		Ph-31			4	2.25	2.75	2.75	3.75	4	1.75
	Ph-32	0			0		1	2	1	1	1	1		Ph-32		0	1	0	1			2.75	2.75		Ph-32			2	2	2		Ph-32			3.75	3	1.5	1.75	3.75	3.5	3.25
	Ph-33	1			0		1	1	1	0	0	0		Ph-33		0	0	0	0			2.75	1.5		Ph-33			1	2	5		Ph-33			3.75	3	1.25	2.75	4	4.25	2
	Ph-34	0			1		1	1	1	1	1	1		Ph-34		1	1	1	1			2	1.75		Ph-34			2	1	3		Ph-34			4	3.75	1.75	2.75	3.75	4.25	4
	Ph-35	0			2		1	0		0	1	0		Ph-35		0	0	0	0			2	2.75		Ph-35			4	6	4		Ph-35			4.5	2.25	1.5	1.5	5	3.25	3.5
	Ph-36	1			1		1	2	2	2	1	1		Ph-36		1	1	1	1			2	4		Ph-36			4	4	4		Ph-36			3.25	2.5	3	2.75	3	3	3.25
	Ph-37	1			0		1	1	1	1	0	0		Ph-37		1	1	0	1						Ph-37			2	2	5		Ph-37			4	2.5	3	2.25	3	3	2.5
				mean	0.75		1.08824	1.38889	1.23529	0.857143	0.527778	0.705882			sum	18	14	7	25		mean	2.75	1.99286				mean	2.65714	2.44118	4.36111				mean	3.75694	2.70139	2.17568	2.40541	3.63514	3.63194	2.8125
				SD	0.603561		0.79268	0.934353	0.553711	0.809606	0.506309	0.798841			count	35	35	35	35		SD	0.725076	0.81006				SD	1.34914	1.21084	1.07312				SD	0.64776	0.767229	0.637009	0.60768	0.657739	0.718347	0.875
				count	36		34	36	34	35	36	34			% patients						count	35	35				count	35	34	36				count	36	36	37	37	37	36	36
															with YES	51.4286	40	20	71.4286
